# Supplementary material for: Development of a RIPK1 degrader to enhance antitumor immunity
Source: Nat Commun. 2024 Dec 16;15:10683. doi: 10.1038/s41467-024-55006-2 (PMC11649918; doi:10.1038/s41467-024-55006-2)
Supplement: Supplementary file 4 — Source data [file 41467_2024_55006_MOESM4_ESM.xlsx]

## Sheet: Figure 1E
Figure 1E
	T2 Warhead	T3 Warhead
Ctrl	100	103
VHL	5	100
CRBN	90	105
MDM2	104	107
Adm	98	101

## Sheet: Figure 1G
Figure 1G
Linker length	Human Jurkat Cells	Mouse B16F10 Cells
Ctrl	100	100
C2	120	97
C4	88	91
C6	76	119
C8	2.2	11.6
C10	1.9	16.7
C12	6.8	45

## Sheet: Figure 2C
Figure 2C
	DC50 (nM)	Dmax
HEK-293T	293.3	93
Mino	25.27	99
A375	33.62	76
SKBR3	13.92	99
MDA-MB-231	1.434	98
BT474	0.5298	99
MCF7	1.21	99
H2023	7.793	99
Ramos	3.471	99
U937	0.5044	97
Jurkat	3.744	97
THP1	0.4142	99
B16F10	37.2	98
A20	313.4	97
MC38	23.91	97
4T1	54.19	85
MEF	295.7	81
Emu-myc	306.4	85
TK1	256.6	78
TCMK1	166.4	70
Renca	365.8	97
Splenocytes	24.15	85
BMCs	9.317	81
BMDMs	15.67	89
BMDC	2.111	89

## Sheet: Figure 2E
Figure 2E
hours	Kinetics (Jurkat)	Kinetics (B16F10)	Washout (Jurkat)	Washout (B16F10)
0	100	100	0.008072	5.34171
2	3.91513	39.7116	0.117297	13.1986
4	0.111669	10.7178	6.60707	16.4157
8	0.006727	4.50523	20.4185	25.0559
12	0.006727	2.73891	19.9203	23.8794
24	0.008072	5.34171	24.9088	65.8674
48	0.006727	10.6631	53.3298	73.2893

## Sheet: Figure 2F
Figure 2F
Concentration of compounds (Nm)	4172			NC
	NanoBret Signal
10000	12.3237	12.6035	14.6717	7.9023	7.30171	6.92829
2000	55.6646	55.5679	59.9064	39.2064	42.0889	44.048
400	101.16	100.233	94.1726	91.9728	90.841	91.6877
80	90.3756	103.752	100.516	113.7	104.545	98.2005
16	100.426	101.634	103.798	118.799	108.377	92.4966
3.2	102.018	102.332	104.416	109.165	114.15	119.561
0.64	102.341	107.757	107.937	109.222	117.97	95.1044
0.128	103.027	100.171	96.8021	97.3009	106.611	96.0884

## Sheet: Figure 2G
Figure 2G
	LD4172
LD4172 (nM)	TR-FRET (480/520)
200	8.47063	8.74309	8.50905
40	41.2668	37.1974	34.4239
8	53.1466	50.7225	47.7324
1.6	98.1755	101.26	97.0325
0.32	89.9039	98.4619	95.0953
0	99.405	102.954	97.641

## Sheet: Figure 2H
Figure 2H
	LD4172						LD4172-NC
DMSO	3.33	5.266	3.933	3.843	4.038	4.795	5.953	4.897	4.72	5.334	5.22	5.375
10nM	7.363	5.646	5.097	5.242	5.953	7.482	5.171	4.482	5.632	4.644
100nM	7.369	9.68	6.994	7.165	7.98	9.572	5.004	4.417	3.931	4.359

## Sheet: Figure 3A
Figure 3A
	Ct			TNF			4172			TNF+4172			T2I			TNF+T2I
NF-kB activity	7921	6542	7212	84416	95810	90083	9425	10044	9717	21864	24371	23068	8705	6145	7395	63290	84578	83904

## Sheet: Figure 3D
Figure 3D
	DMSO						ZVADFMK						TNF						LD4172						TNF+LD4172						TNF+LD4172+ZVAD						T2I						TNF+T2I						TNF+LD4172+T2I
PI+ (%)	1.30285	2.62419	2.16416	1.54877	1.45944	2.21802	1.18214	1.81649	1.63591	1.76955	1.55968	1.61023	8.81959	7.66903	8.40344	9.4027	8.83443	6.47229	0.928578	1.47888	1.5345	1.80006	1.3343	1.08732	32.4106	36.3842	44.8406	29.4632	31.6401	36.8889	2.68735	2.86318	3.14887	2.72392	3.2832	3.8068	2.77628	2.16133	2.43855	2.79238	2.19439	2.32757	7.49249	7.95868	9.00772	8.01655	7.25102	7.25912	4.25139
[truncated: 5 more columns]

## Sheet: Figure 3E
Figure 3E
	DMSO				ZVAD				TNF-α				4172				4172+TNF				4172+TNF+ZVAD				T2I				T2I+TNF				T2I+TNF+ZVAD
Extracellular ATP level	666	669	595	586	666	669	595	586	635	593	879	750	464	459	385	479	1804	1516	1636	1915	687	511	660	547	499	447	480	501	608	519	504	756	481	419	378	391

[truncated: 26 more sheets: Figure4A, Figure 4B, Figure 4C, Figure 4D, Figure 4E, Figure 4F, Figure 4G, Figure 4H, Figure 4J, Figure 4K, Figure 5B, Figure 5C, Figure 5D, Figure 5E, Figure 5F, Figure 5G, Figure 5H, Figure 5I, Figure 5J, Supplementary Figure 1 …]
